# Supplementary material for: Multi-Omics Integration Reveals Key Genes, Metabolites and Pathways Underlying Meat Quality and Intramuscular Fat Deposition Differences Between Tibetan Pigs and Duroc × Tibetan Crossbred Pigs
Source: Animals (Basel). 2026 Jan 11;16(2):214. doi: 10.3390/ani16020214 (PMC12838071; doi:10.3390/ani16020214)
Supplement: Supplementary file 1 [file animals-16-00214-s001.zip]

Archive with 1 entries (1 files):
- animals-4042325-supplementary.pdf
